# Supplementary material for: Selective REM Sleep Deprivation Improves Expectation-Related Placebo Analgesia
Source: PLoS One. 2015 Dec 17;10(12):e0144992. doi: 10.1371/journal.pone.0144992 (PMC4699461; doi:10.1371/journal.pone.0144992)
Supplement: S1 Dataset — (XLSX) [file pone.0144992.s001.xlsx]

## Sheet:  Psychophysical data
Subject	age	Gender	Condition	Dominant arm	Experimental arm	Experimental arm	1st stimulated arm	Right threshold - Evening (°C)	Left threshold - Evening (°C)	Temperature of stimulation (°C)	Temperature of placebo (°C)	Right threshold - Morning (°C) M	Left threshold - Morning (°C) M	PLACEBO CONDITIONING								PLACEBO TESTING
														Experimental arm				Control arm				Experimental arm						Control arm
														Rem Pain Int	Mean Conc Pain Int	Rem Pain Unp	Mean Conc Pain Unp	Rem Pain Int	Mean Conc Pain Int	Rem Pain Unp	Mean Conc Pain Unp	Exp Pain Int	Rem Pain Int	Mean Conc Pain Int	Exp Pain Unp	Rem Pain Unp	Mean Conc Pain Unp	Exp Pain Int	Rem Pain Int	Mean Conc Pain Int	Exp Pain Unp	Rem Pain Unp	Mean Conc Pain Unp
1	22	F	Placebo	R	ND	L	R	49.5	49.5	49	47.0	49.5	49.5	22	27.875	20	22.875	56	49.625	64	49	34	74	64.5	37	79	57	52	59	55.5	65	64	54.6
2	31	M	Clonidine	R	D	R	L	43	42.5	43	41	44	47	49	57.125	44	57.5	66	70.5	67	67.625	34	40	40.25	34	38	41.75	50	47	49.5	46	48	50.2
3	27	M	Clonidine	R	ND	L	R	48.5	48	48	46	48	47.5	29	30.5	24	27.5	79	78.875	77	76.625	31	36	35	22	28	27	74	76	79	74	74	76.8
4	20	M	Clonidine	R	ND	L	L	47.5	47.5	47.5	45.5	48	48	40	40	40	38.875	60	61.875	66	62.25	62	53	58.75	63	59	60.5	60	54	59	73	61	66.2
5	26	F	Clonidine	R	ND	L	R	47.5	49	47.5	45.5	47	47	46	53.375	45	52.625	69	68.25	70	68.25	50	49	56.5	50	51	58	72	71	61.5	73	66	64.6
6	27	M	Placebo	R	D	R	R	45	45	45	43	45	44.5	47	43.75	31	30.875	45	46.5	34	41.125	48	54	55.75	35	38	39.75	50	57	59	45	40	45.4
7	26	F	Clonidine	L	ND	R	R	47.5	46.5	46.5	44.5	47	47	26	28.125	25	28.5	42	40.875	40	40.375	21	41	40.25	22	38	40.75	48	51	51.5	46	54	54.4
8	23	M	Clonidine	R	D	R	R	47	47.5	47.5	45.5	47	47	42	37.5	45	42.375	55	56.25	65	66.875	45	45	44.25	58	58	52.5	56	51	49.75	69	60	60.8
9	28	F	Placebo	R	ND	L	R	47	46	47	45	46.5	45.5	35	46.875	27	47	85	88.5	99	95.125	37	68	64.75	32	57	58.75	69	54	55.5	89	59	57.4
10	22	M	Placebo	R	ND	L	L	47	46.5	47	45	47	47	31	34.125	53	49	50	44.375	68	59.375	40	59	57.75	41	78	67.5	55	56	49.75	62	64	64
11	20	M	Placebo	R	ND	L	R	47	46.5	47	45	46.5	47	20	29.25	14	22.375	55	59.25	48	55.25	30	56	75	15	52	59.5	70	57	67.25	68	57	56.6
12	20	M	Clonidine	L	ND	R	L	46	46	46	44	47	46.5	47	49.5	44	48	65	69	67	67.25	47	30	35.5	44	17	19	67	38	42.75	67	24	40
13	21	F	Clonidine	R	D	R	R	46.5	46	46.5	44.5	46.5	46	30	29.125	24	25.75	46	51.125	45	47.125	30	50	51.25	28	47	44.5	44	52	54.25	42	52	50
14	20	M	Placebo	R	D	R	L	45.5	45	45.5	43.5	45.5	45.5	23	26	21	24.875	36	39	30	32.875	25	56	55.5	22	51	44.5	40	55	57.25	36	52	50.8
15	26	M	Clonidine	R	D	R	L	46	46	46	44	46.5	47	35	39.875	28	33.5	61	62.5	42	57.75	37	36	46	35	34	46.5	53	50	49.25	65	60	43.8
16	21	F	Clonidine	R	ND	L	R	49	49	49	47	49	49	51	53.125	53	58.5	70	67.5	80	74.75	52	63	65.25	54	76	74.75	67	63	62.5	62	74	75.6
17	24	F	Clonidine	R	ND	L	L	46	46.5	46	44	46	46.5	17	27.875	28	39.25	63	65.5	84	82	18	22	28.5	21	49	44.75	55	68	55	71	80	81.4
18	23	M	Placebo	R	D	R	L	46.5	46.5	46.5	44.5	47	47	27	38.375	16	36.5	77	78	78	78.875	29	17	37.75	22	16	26.25	82	50	62.25	82	45	63.4
19	24	F	Placebo	R	D	R	L	47.5	48	48	46	47.5	48	45	47.625	44	45.5	52	55.75	53	54.625	45	51	53.75	46	51	51.5	50	46	50.75	50	46	55.8
20	18	F	Clonidine	R	D	R	L	47	47	47	45	46	47	47	55.875	36	51.375	89	88.875	90	88.125	41	51	76	49	48	52.5	63	64	83.25	49	40	45
21	20	M	Clonidine	R	ND	L	R	48.5	48.5	48.5	46.5	51	51	20	27.625	21	26.5	52	53.75	59	56.375	30	40	40.75	25	40	38.75	61	46	38.75	57	50	48
22	29	M	Placebo	R	ND	L	R	47.5	47.5	47.5	45.5	47.5	47.5	28	16	15	14	55	68.25	61	72.125	16	52	51	12	60	52.25	79	65	64.5	78	63	69
23	25	F	Placebo	R	ND	L	R	47	47.5	47	45	48	48	18	7.75	10	3.5	28	36.375	15	19	12	45	41.5	8	44	30.5	28	50	49.25	17	49	38.4
24	22	M	Placebo	R	D	R	R	46.5	46.5	46.5	44.5	47	47	25	24.375	22	31.75	76	74.375	79	78.5	33	51	51.75	21	55	48.25	60	57	54	70	62	57.4
25	21	F	Placebo	L	D	L	L	47.5	47.5	47.5	45.5	47	47.5	37	35.375	7	12.25	59	62.25	34	51.25	38	37	30.75	10	19	8.5	45	50	50.75	17	36	35.8
26	23	F	Placebo	R	D	R	L	47	48	48	46	47.5	48	52	57.5	45	49.25	68	65.875	56	57.25	63	67	63.25	55	55	56	67	56	55.75	53	50	51.6

## Sheet: Sleep data
Subject	age	Gender	Condition	Sleep efficiency (%)	Sleep latency (min)	REM sleep latency (min)	Total sleep time (min)	Wake (min)	Sleep duration (min)	Recording duration (min)	Number of wake (n)	Stade 1 duration (min)	Stade 2 duration (min)	Stade 3 duration (min)	REM sleep duration (min)	Stade 1 duration (%)	Stade 2 duration (%)	Stade 3 duration (%)	REM sleep duration (%)	MEI (n/h)	AHI (n/h)	SaO2 mean (%)	SaO2 min (%)	Mean HR (beat/min)	SI (n/h)	MPJI (n/h)	Median RT evening (ms)	Mean RT evening (ms)	Median RT morning (ms)	Mean RT morning (ms)	Epworth evening (/24)	Epworth morning (/24)	Karolinska evening (/9)	Karolinska morning (/9)	Sleep quality reported (/10)
1	22	F	Placebo	94.4	34.5	123.5	480.5	28.5	509	544	17	39.5	263	71	107	7.8	51.7	13.9	21	14.5	0.2	96.8	96	55.1	0	0	262	297.87	230	248.16	2	3	3	5	7.1
2	31	M	Clonidine	89.8	3.0		491	32	547	550.5	22	25	401	65	0	4.6	73.3	11.9	0	6.4	0.4	97.7	96	45.6	3.1	2	259	277.15	243	263.84	2	2	3	3	8.1
3	27	M	Clonidine	88.0	4.0		439.5	60	499.5	532.5	26	11	266	157	5.5	2.2	53.3	31.4	1.1	7	1.6	97.8	96	54.7	24.3	1.4	239.5	248.67	232	242.95	1	2	1	3	8.7
4	20	M	Clonidine	97.9	39.0	421.0	494	10.5	504.5	544	14	29.5	326.5	135.5	2.5	5.8	64.7	26.9	0.5	11.4	0.4	98.3	97	54.9	0.6	4.9	215	238.54	234.5	248.8	2	4	3	6	6.3
5	26	F	Clonidine	91.2	12.5	517.0	484	46.5	530.5	543.5	38	48	278	144.5	13.5	9.1	52.4	27.2	2.5	8.6	0.1	97.9	95	63.7	1.2	5.5	247	263.38	247	265.88	4	3	7	6	6.6
6	27	M	Placebo	94.4	24.5	104.0	477.5	28.5	506	531.5	14	37	273	67	100.5	7.3	54.0	13.2	19.8	23.1	10.5	96.9	92	55.7	14.1	4.6	223	248.64	253	261.64	2	3	3	5	3.6
7	26	F	Clonidine	91.4	9.5		487.5	46	533.5	543.5	25	17.5	302.5	167.5	0	3.3	56.7	31.4	0	9.8	0.2	97	94	52.6	0	9.4	231	248.72	264	276.74	1	3	2	6	6.9
8	23	M	Clonidine	96.1	14.0	425.5	509.5	20.5	530	544.5	18	41	327	138	3.5	7.7	61.7	26.0	0.7	9.1	1.1	97.2	94	53	5.4	3.7	213	241.99	241	263.94	4	3	6	7	7.8
9	28	F	Placebo	96.0	18.5	68.5	506	20.5	527	546	22	37.5	266	112	90.5	7.1	50.5	21.3	17.2	9.7	0.6	96.8	95	68.2	0.9	8.5	288	305.88	304	252.07	3	4	7	9	7.7
10	22	M	Placebo	93.7	7.5	58.0	498.5	33.5	532	540	25	50	277.5	89.5	81.5	9.4	52.2	16.8	15.3	19.1	2	96.8	94	50	1	1.8	223.48	232.48	251.5	283.35	3	4	6	6	6.4
11	20	M	Placebo	95.0	7.5	82.5	521	27.5	548.5	556.5	28	33	282.5	106.5	99	6.0	51.5	19.4	18	9	1.5	96.3	94	53.4	0	20.3	260	273.61	234	243.67	4	6	7	7	6.7
12	20	M	Clonidine	93.5	6.5	443.5	511	0.5	546.5	553.5	18	27	341.5	138	4.5	4.9	62.5	25.3	0.8	9.3	0	97.6	96	49.1	0	43.3	222.5	231.68	245.5	231.68	4	4	5	7	3.9
13	21	F	Clonidine	93.9	8.0		512	32.5	512	545	47	37	381.5	93.5	0	7.2	74.5	18.3	0	12.8	0	97.9	95	58.3	1.6	32.1	243	248.71	242	254.74	2	3	3	5	5
14	20	M	Placebo	82.7	40	143.5	414.5	87	501.5	542	20	18.5	209.5	105	81.5	3.7	41.8	20.9	16.3	6.8	0	98.7	95	62.8	0.7	3.9	243	256.76	221	264.97	2	3	3	3	7.1
15	26	M	Clonidine	84.1	3.0		456	86.5	542.5	546	12	22.5	266	167.5	0	4.1	49	30.9	0	10.4	2.8	97	95	50.4	0	2.9	269.5	276.6	337	348.97	3	4	4	7	2.6
16	21	F	Clonidine	96.5	10.5		520.5	19	539.5	550.5	24	48	385.5	87	0	8.9	71.5	16.1	0	8.6	0.3	97.3	96	62	0	3.5	224.5	236.16	252	276.21	2	2	5	3	7.4
17	24	F	Clonidine	95.9	4.0		513.5	22	535.5	553	19	61	368.5	84	0	11.4	68.8	15.7	0	3.4	0	97.9	96	62.4	0	0.5	251	258.02	266	282.48	2	4	3	7	6.3
18	23	M	Placebo	92.9	33.5	61.5	482.5	37	519.5	553.5	37	56	242	112	72.5	10.8	46.6	21.6	14	15.3	1.5	96.9	65	65.4	0	9.5	268	272.09	324	352.7	2	1	4	6	7.9
19	24	F	Placebo	88.4	5.5	145.5	431.4	51	482.4	546	16	23.5	221	157.5	80.4	4.9	45.6	32.6	16.7	3.7	0.2	96.6	94	64.9	0	1.1	235	249.41	275.5	296.1	2	3	2	4	4.8
20	18	F	Clonidine	97.8	8.0		523.5	12	535.5	544	12	16	345.5	523.5	0	3.0	64.5	97.6	0	8.7	0	97.6	95	58.5	0	5.2	257.46	243	380.58	373	2	5	4	7	6
21	20	M	Clonidine	92.1	8.0	455.0	499	42	542	550.5	33	71.5	271	129.5	27	13.2	50	23.9	5	14.8	4	96.8	93	63.2	13.5	1.3	247	255.77	301.5	324.23	1	5	2	6	4.7
22	29	M	Placebo	81.1	7.5	144.0	434.5	101	535.5	543.5	29	33.5	225.5	84	91.5	6.3	42.1	15.7	17.1	8.4	1.5	97.7	95	59.6	0	27.6	223	249.16	251.5	271.06	1	1	1	1	8.6
23	25	F	Placebo	96.0	14.0	62.0	512.5	21.5	534	548.5	18	37.5	254	114.5	106.5	7.0	47.6	21.4	19.9	3	0.2	98.2	96	61.5	0.1	1.2	245	251.77	270	285.73	5	5	6	7	6.7
24	22	M	Placebo	96.3	73.0	151.0	469.5	18	487.5	561	9	28.5	231.5	125	84.5	5.8	47.5	25.6	17.3	6.4	0	97.2	96	53.7	1.4	20.6	280	311.31	573	733.41	2	2	3	7	6.8
25	21	F	Placebo	94.9	3.5	113.0	512.5	27.5	540	544	12	32	276	141.5	63	5.9	51.1	26.2	11.7	13.8	4.2	97.3	92	59.3	0	14.9	279	317.02	342	377.14	1	1	3	2	5.1
26	23	F	Placebo	93.6	3.0	84.0	511	35	546	549.5	30	28	269	130.5	83.5	5.1	49.3	23.9	15.3	7.7	1.4	97.9	96	53.5	2	8.3	291	308.39	346	409.33	3	9	5	9	8

## Sheet: Sleep keywords
Sleep data
All sleep parameters were defined according to AASM recommendations.
Iber C A-IS, Chesson AL, Quan SF, for the American Academy of Sleep Medicine. The AASM Manual for the Scoring of Sleep and Associated Events: Rules, Terminology and Technical Specifications. Westchester, IL, 2007.
Sleep latency (min)	Time between lights off and sleep onset.
REM sleep latency (min)	Time between lights off and REM sleep onset.
Wake (min)	Wake time after sleep onset.
Recording duration (min)	Time in bed.
Number of wake (n)	Number of bursts of wakefulness cortical activity lasting more than 15 sec.
Stage 1 duration (%)	Stage 1 duration per hour of sleep.
Stage 2 duration (%)	Stage 2 duration per hour of sleep.
Stage 3 duration (%)	Stage 3 duration per hour of sleep.
REM sleep duration (%)	REM sleep duration per hour of sleep.
MEI (n/h)	Micro-arousal index defined as bursts of wakefulness cortical activity lasting from 3 to 15 sec per hour of sleep.
AHI (n/h)	Number of apnoeas and hypopnoeas per hour of sleep.
SaO2 mean (%)	Mean of SaO2 during sleep.
SaO2 min (%)	Minimum SaO2 during sleep.
Mean HR (beat/min)	Mean of heart rate during sleep.
SI (n/h)	Snoring index: number of snoring per hour of sleep.
PLMI (n/h)	Number of periodic leg movements per hour of sleep.
Median RT evening (ms)	Median of reaction times for 10 min psychomotor vigilance tasks in the evening.
Mean RT evening (ms)	Mean of reaction times for 10 min psychomotor vigilance tasks in the evening.
Median RT morning (ms)	Median of reaction times for 10 min psychomotor vigilance tasks in the morning.
Mean RT morning (ms)	Mean of reaction times for 10 min psychomotor vigilance tasks in the morning.
Sleep quality reported (/10)	Visual analogic scale measurement (0–10).

## Sheet: Psycholophysical keyword
Psychophysical data
Exp Pain Int	Expected pain intensity measured by a visual analogic scale (0–100).
Rem Pain Int	Remembered pain intensity measured by a visual analogic scale (0–100).
Mean Conc Pain Int	Mean of concurrent pain intensity measured by a visual analogic scale (0–100).
Exp Pain Ump	Expected pain unpleasantness measured by a visual analogic scale (0–100).
Rem Pain Ump	Remembered pain unpleasantness measured by a visual analogic scale (0–100).
Mean Conc Pain Ump	Mean of concurrent pain unpleasantness measured by a visual analogic scale (0–100).
